# Supplementary material for: Split green fluorescent protein as a tool to study infection with a plant pathogen, Cauliflower mosaic virus
Source: PLoS One. 2019 Mar 6;14(3):e0213087. doi: 10.1371/journal.pone.0213087 (PMC6402836; doi:10.1371/journal.pone.0213087)
Supplement: S1 Data — (ZIP) [file pone.0213087.s004.zip]

Archive with 29 entries (29 files):
- Figure3/cinétique protéines révélation phosphatase alcaline027.jpg
- Figure3/Ponceauwt10 mut6 cinétique 18.12.2018.jpg
- Figure4/32dpi01.jpg
- Figure4/32dpi02.jpg
- Figure4/Plante11GFP-11P6.Plante9col0-11P6-24dpi-short01.jpg
- Figure4/Plante11GFP-11P6.Plante9col0-11P6-24dpi-short02.jpg
- Figure4/Plante13GFP-11P6.Plante6GFP-BJI-3min_24dpi01.jpg
- Figure4/Plante13GFP-11P6.Plante6GFP-BJI-3min_24dpi02.jpg
- Figure4/Plante14GFP-11P6-Plante9Col0-11P6_24dpi401.jpg
- Figure4/Plante14GFP-11P6-Plante9Col0-11P6_24dpi402.jpg
- Figure5/3dpi_GFPP6-Plant7-5_Maximumintensityprojection.tif
- Figure5/40dpi_Old_leaf_02_detail_Maximumintensityprojection.tif
- Figure5/40dpi_Old_leaf_02_Maximumintensityprojection.tif
- Figure5/40dpi_Young_leaf_GFPP6-12_Maximumintensityprojection.tif
- Figure5/410_2017- Grille 01.jpg
- Figure5/413_2017- Grille 01.jpg
- Figure5/Col0_02_P6lapG_Maximumintensityprojection.tif
- Figure5/Col0-P2r-tem-02_Maximumintensityprojection.tif
- Figure5/GFPP6-P2r-5_Maximumintensityprojection.tif
- Figure5/Inset_11P6_P6redrat_20160923-06.tif
- Figure5/Usines-CT-CaMV.tif
- Figure6/MAX_particule virale P6.lif - image4-40XW 24H.tif
- Figure6/MAX_pGreen-GFP-P6.lif - image7-40XW 24H.tif
- Figure7/Coomassie-beads.jpg
- Figure7/Coomassie-total.jpg
- Figure7/Western-beads.jpg
- Figure7/Western-total.jpg
- Sequencing-results.doc
- Table1/Transmission-test-raw-data.xls
