# Supplementary material for: Split green fluorescent protein as a tool to study infection with a plant pathogen, Cauliflower mosaic virus
Source: PLoS One. 2019 Mar 6;14(3):e0213087. doi: 10.1371/journal.pone.0213087 (PMC6402836; doi:10.1371/journal.pone.0213087)
Supplement: S1 Data — (ZIP) [file pone.0213087.s004.zip › Table1/Transmission-test-raw-data.xls]

## Sheet: Feuille1
Date	Virus	Infected	Total	inoc. Plant
2016-09-07	11P6	7	24	Turnip
2016-09-20	11P6	3	24	Turnip
2016-10-19	11P6	5	48	Turnip
2016-09-20	11P6	3	13	Arabidopsis
2016-10-19	11P6	0	12	Arabidopsis
2016-10-19	11P6	1	12	Arabidopsis
2016-10-19	11P6	1	12	Arabidopsis
2016-10-19	11P6	0	12	Arabidopsis
2016-10-26	WT	15	24	Turnip
2016-10-26	WT	14	24	Turnip
2016-11-23	WT	10	24	Turnip
2016-11-23	WT	8	24	Turnip
2016-12-14	WT	5	24	Turnip
2016-12-14	WT	2	24	Turnip
2016-10-26	WT	8	24	Arabidopsis
2016-10-26	WT	10	24	Arabidopsis
2016-11-23	WT	5	24	Arabidopsis
2016-11-23	WT	3	24	Arabidopsis
2016-12-14	WT	2	24	Arabidopsis
2016-12-14	WT	3	24	Arabidopsis
